# Supplementary material for: Finerenone Versus Placebo on Renal Outcomes in Patients with Chronic Kidney Disease and Type 2 Diabetes: A Systematic Review and Meta-Analysis
Source: J Clin Med. 2025 Sep 9;14(18):6355. doi: 10.3390/jcm14186355 (PMC12470496; doi:10.3390/jcm14186355)
Supplement: Supplementary file 1 [file jcm-14-06355-s001.zip]

Archive with 1 entries (1 files):
- jcm-3694126-supplementary.pdf
